# Supplementary material for: Two new species of Feroperis Lafer (Carabidae, Pterostichus) from China, with a key to all known Chinese species in this subgenus
Source: Zookeys. 2018 Nov 28;(799):95–114. doi: 10.3897/zookeys.799.28834 (PMC6281705; doi:10.3897/zookeys.799.28834)
Supplement: XML Treatment for Feroperis [file zookeys.799.28834-treatment1.xml]

<!DOCTYPE tp:taxon-treatment
  PUBLIC "-//TaxonX//DTD Taxonomic Treatment Publishing DTD v0 20100105//EN" "tax-treatment-NSO.dtd">
<tp:taxon-treatment xmlns:tp="http://www.plazi.org/taxpub"><tp:treatment-meta><kwd-group><label>Taxon classification</label><kwd><named-content xmlns:xlink="http://www.w3.org/1999/xlink" content-type="kingdom">Animalia</named-content></kwd><kwd><named-content xmlns:xlink="http://www.w3.org/1999/xlink" content-type="order">Coleoptera</named-content></kwd><kwd><named-content xmlns:xlink="http://www.w3.org/1999/xlink" content-type="family">Carabidae</named-content></kwd></kwd-group><mixed-citation publication-type="journal"><person-group><name><surname>Sun</surname><given-names>Xiaojie</given-names></name><name><surname>Shi</surname><given-names>Hongliang</given-names></name><name><surname>Sang</surname><given-names>Weiguo</given-names></name><name><surname>Axmacher</surname><given-names>Jan Christoph</given-names></name></person-group><article-title>Two new species of <italic><tp:taxon-name><tp:taxon-name-part taxon-name-part-type="genus" reg="Feroperis">Feroperis</tp:taxon-name-part></tp:taxon-name></italic> Lafer (<tp:taxon-name><tp:taxon-name-part taxon-name-part-type="family">Carabidae</tp:taxon-name-part></tp:taxon-name>, <italic><tp:taxon-name><tp:taxon-name-part taxon-name-part-type="genus" reg="Pterostichus">Pterostichus</tp:taxon-name-part></tp:taxon-name></italic>) from China, with a key to all known Chinese species in this subgenus</article-title><source>Zookeys</source><day>28</day><month>11</month><year>2018</year><volume>2018</volume><issue>799</issue><fpage>95</fpage><lpage>114</lpage><pub-id pub-id-type="doi">10.3897/zookeys.799.28834</pub-id></mixed-citation></tp:treatment-meta><tp:nomenclature><label>Subgenus</label><tp:taxon-name>
            <tp:taxon-name-part taxon-name-part-type="subgenus" reg="Feroperis">Feroperis</tp:taxon-name-part>
          </tp:taxon-name><tp:taxon-authority>Lafer, 1979</tp:taxon-authority><tp:nomenclature-citation-list><tp:nomenclature-citation><tp:taxon-name>
                <tp:taxon-name-part taxon-name-part-type="genus" reg="Feroperis">Feroperis</tp:taxon-name-part>
              </tp:taxon-name><comment>Lafer, 1979: 5. Type species: <tp:taxon-name><tp:taxon-name-part taxon-name-part-type="genus" reg="Feronia">Feronia</tp:taxon-name-part><tp:taxon-name-part taxon-name-part-type="species" reg="jugens">jugens</tp:taxon-name-part></tp:taxon-name> Tschitschérine, 1893, by original designation (<xref ref-type="bibr" rid="B7">Lafer 1979</xref>).</comment></tp:nomenclature-citation></tp:nomenclature-citation-list></tp:nomenclature><tp:treatment-sec sec-type="diagnosis" id="SECID0EPKAC"><title>Diagnosis.</title><p>Body of medium size (13.0–17.5 mm), surface completely black and polished, palpi brown, legs and antennae black or dark brown. Head with very weak punctures; eyes large and convex; antennae reaching the base of pronotum. Pronotum more or less round, 1.3–1.6 times wider than the head; anterior angles rounded, moderately or strongly protruding; lateral border gradually widened and then narrowed towards the base, maximum width near anterior third; lateral channel narrow in front but expanding towards the base in the posterior half; basal margin slightly concave in the middle, either rectilinear or obliqued on the sides; basal foveae usually slightly punctate, outer basal foveal groove deep, reaching the basal margin, the inner basal foveal groove shallower and not reaching the basal margin; carinae between lateral margin and outer basal foveae clearly expressed, perpendicular or inclined towards basal margin, well-separated from the lateral channel and approaching to it near the basal margin; pronotum with two lateral setae, one at the posterior angle, the other one near the pronotal maximum width; pronotum disc with transverse wrinkles. Elytra wide, 1.10–1.35 times wider than pronotum, 1.5–1.6 times wider than elytral width; lateral margins subparallel, widest in the middle; basal ridge continuous, forming an indistinct obtuse angle with the elytral lateral margin; humeral teeth small but distinct; striae deeply incised, without or with very fine punctures; intervals moderately convex; parascutellar pore present; scutellar striae present; third interval with three or more setigerous pores, usually 3–4, rarely 5–6, usually adjacent to the second striae; seventh interval with two preapical pores; umbilical setigerous series on the ninth interval, interrupted in the middle. Hind wings very small, not functional. Metepisternum short, its length along inner margin subequal to the width of anterior margin; sterna IV–VI with a pair of central setae; males with one pair, females with two pairs of marginal setae on sternum VII, slightly removed from the apical margin. Mesofemora and metafemora with two setae on posterior margin; metatrochanters without setae; metacoxae with two setae; fifth tarsomeres setose beneath. Median lobe of aedeagus slender, bent usually at about 90 degrees; median lobe almost straight in median portion (between the basal bend and apical lamella); apical orifice opened to the dorsal-left side; the shape of the apical portion of apical lamella shows species-specific differences. Stylomere 2 with two ensiform setae at the outer margin and one ensiform seta in the middle part of its inner margin; two nematiform setae in a short fovea near the apex of inner surface (i.e. <xref ref-type="bibr" rid="B7">Lafer 1979</xref>).</p></tp:treatment-sec><ref-list><ref id="B7"><mixed-citation xmlns:xlink="http://www.w3.org/1999/xlink" xlink:type="simple"><person-group><name name-style="western"><surname>Lafer</surname><given-names>GS</given-names></name></person-group> (<year>1979</year>) <article-title><tp:taxon-name><tp:taxon-name-part taxon-name-part-type="family">Carabidae</tp:taxon-name-part></tp:taxon-name> of the subgenus <tp:taxon-name><tp:taxon-name-part taxon-name-part-type="genus"/><tp:taxon-name-part taxon-name-part-type="subgenus">Feroperis</tp:taxon-name-part></tp:taxon-name> nov. genus <italic><tp:taxon-name><tp:taxon-name-part taxon-name-part-type="genus">Pterostichus</tp:taxon-name-part></tp:taxon-name></italic> Bon. (<tp:taxon-name><tp:taxon-name-part taxon-name-part-type="order">Coleoptera</tp:taxon-name-part></tp:taxon-name>).</article-title> In: <person-group><name name-style="western"><surname>Krivolutskaya</surname><given-names>GO</given-names></name></person-group> (<role>Ed.</role>) <issue-title>Beetles of the Far East and Eastern Siberia: New Data on Fauna and Systematics.</issue-title><source>Akademiya Nauk SSSR, Vladivostok</source>, <fpage>3</fpage>–<lpage>35</lpage>. [In Russian]</mixed-citation></ref></ref-list></tp:taxon-treatment>
