# Supplementary material for: Two new species of Feroperis Lafer (Carabidae, Pterostichus) from China, with a key to all known Chinese species in this subgenus
Source: Zookeys. 2018 Nov 28;(799):95–114. doi: 10.3897/zookeys.799.28834 (PMC6281705; doi:10.3897/zookeys.799.28834)
Supplement: XML Treatment for Pterostichus (Feroperis) acutidens [file zookeys.799.28834-treatment4.xml]

<!DOCTYPE tp:taxon-treatment
  PUBLIC "-//TaxonX//DTD Taxonomic Treatment Publishing DTD v0 20100105//EN" "tax-treatment-NSO.dtd">
<tp:taxon-treatment xmlns:tp="http://www.plazi.org/taxpub"><tp:treatment-meta><kwd-group><label>Taxon classification</label><kwd><named-content xmlns:xlink="http://www.w3.org/1999/xlink" content-type="kingdom">Animalia</named-content></kwd><kwd><named-content xmlns:xlink="http://www.w3.org/1999/xlink" content-type="order">Coleoptera</named-content></kwd><kwd><named-content xmlns:xlink="http://www.w3.org/1999/xlink" content-type="family">Carabidae</named-content></kwd></kwd-group><mixed-citation publication-type="journal"><person-group><name><surname>Sun</surname><given-names>Xiaojie</given-names></name><name><surname>Shi</surname><given-names>Hongliang</given-names></name><name><surname>Sang</surname><given-names>Weiguo</given-names></name><name><surname>Axmacher</surname><given-names>Jan Christoph</given-names></name></person-group><article-title>Two new species of <italic><tp:taxon-name><tp:taxon-name-part taxon-name-part-type="genus" reg="Feroperis">Feroperis</tp:taxon-name-part></tp:taxon-name></italic> Lafer (<tp:taxon-name><tp:taxon-name-part taxon-name-part-type="family">Carabidae</tp:taxon-name-part></tp:taxon-name>, <italic><tp:taxon-name><tp:taxon-name-part taxon-name-part-type="genus" reg="Pterostichus">Pterostichus</tp:taxon-name-part></tp:taxon-name></italic>) from China, with a key to all known Chinese species in this subgenus</article-title><source>Zookeys</source><day>28</day><month>11</month><year>2018</year><volume>2018</volume><issue>799</issue><fpage>95</fpage><lpage>114</lpage><pub-id pub-id-type="doi">10.3897/zookeys.799.28834</pub-id></mixed-citation></tp:treatment-meta><tp:nomenclature><tp:taxon-name><tp:taxon-name-part taxon-name-part-type="genus" reg="Pterostichus">Pterostichus</tp:taxon-name-part> (<tp:taxon-name-part taxon-name-part-type="subgenus" reg="Feroperis">Feroperis</tp:taxon-name-part>) <tp:taxon-name-part taxon-name-part-type="species" reg="acutidens">acutidens</tp:taxon-name-part></tp:taxon-name><tp:taxon-authority>(Fairmaire, 1889)</tp:taxon-authority><xref ref-type="fig" rid="F6">Fig. 14A</xref><tp:nomenclature-citation-list><tp:nomenclature-citation><tp:taxon-name>
                <tp:taxon-name-part taxon-name-part-type="genus" reg="Omaseus">Omaseus</tp:taxon-name-part>
                <tp:taxon-name-part taxon-name-part-type="species" reg="acutidens">acutidens</tp:taxon-name-part>
              </tp:taxon-name><comment>Fairmaire, 1889: cc (original: <tp:taxon-name><tp:taxon-name-part taxon-name-part-type="genus" reg="Omaseus">Omaseus</tp:taxon-name-part></tp:taxon-name>; syntype in Muséum National d’Histoire Naturelle, Paris, France; type locality: “Pékin”); <xref ref-type="bibr" rid="B5">Jedlička 1962</xref>: 251; <xref ref-type="bibr" rid="B7">Lafer 1979</xref>: 8.</comment></tp:nomenclature-citation></tp:nomenclature-citation-list></tp:nomenclature><tp:treatment-sec sec-type="type locality" id="SECID0ENRAG"><title>Type locality.</title><p>Beijing.</p></tp:treatment-sec><tp:treatment-sec sec-type="type material" id="SECID0ESRAG"><title>Type material examined.</title><p>Syntype of <italic><tp:taxon-name><tp:taxon-name-part taxon-name-part-type="genus" reg="Omaseus">Omaseus</tp:taxon-name-part><tp:taxon-name-part taxon-name-part-type="species" reg="acutidens">acutidens</tp:taxon-name-part></tp:taxon-name></italic> Fairmaire, 1 male (MNHN), “<italic>Omaseus / acutidens / Fairm. / Pekin</italic>”; “SYNTYPE” [red label]; “<italic>Omaseus</italic> / <italic>acutidens</italic> / <italic>Fairmaire</italic> / Det. Shi H.L. 2011”; “Muséum Paris / 1906; Coll. Léon Fairmaire”.</p></tp:treatment-sec><tp:treatment-sec sec-type="material" id="SECID0ELSAG"><title>Other material examined.</title><p>7 specimens (<abbrev xmlns:xlink="http://www.w3.org/1999/xlink" content-type="institution" xlink:title="Institute of Zoology, Chinese Academy of Science, Beijing, China" id="ABBRID0ERSAG" xlink:type="simple">IZAS</abbrev>), “China, Hebei Province, Xinglong County, Wuling Mountain. 1994.V.23, YU Peiyu”; 5 specimens (<abbrev xmlns:xlink="http://www.w3.org/1999/xlink" content-type="institution" xlink:title="Institute of Zoology, Chinese Academy of Science, Beijing, China" id="ABBRID0EWSAG" xlink:type="simple">IZAS</abbrev>), “China, Beijing, Huairou District, Yunmeng Mountain. 800 m, 2005.VII.13, LIU Ye”; 628 specimens (<abbrev xmlns:xlink="http://www.w3.org/1999/xlink" content-type="institution" xlink:title="Institute of Zoology, Chinese Academy of Science, Beijing, China" id="ABBRID0E2SAG" xlink:type="simple">IZAS</abbrev>), “China, Beijing, Dongling Mountain. Pit fall trap, 1160–1410 m, 2011.VI.10–2012.IX.13, ZOU Yi”.</p><fig id="F6" position="float" orientation="portrait"><label>Figure 14.</label><caption><p>Habitus of <tp:taxon-name><tp:taxon-name-part taxon-name-part-type="genus" reg="Pterostichus">Pterostichus</tp:taxon-name-part> (<tp:taxon-name-part taxon-name-part-type="subgenus" reg="Feroperis">Feroperis</tp:taxon-name-part>)</tp:taxon-name> spp. from China. <bold>A</bold><italic><tp:taxon-name><tp:taxon-name-part taxon-name-part-type="genus" reg="Pterostichus">P.</tp:taxon-name-part><tp:taxon-name-part taxon-name-part-type="species" reg="acutidens">acutidens</tp:taxon-name-part></tp:taxon-name></italic> (Fairmaire), male syntype (MNHN) <bold>B</bold><italic><tp:taxon-name><tp:taxon-name-part taxon-name-part-type="genus" reg="Pterostichus">P.</tp:taxon-name-part><tp:taxon-name-part taxon-name-part-type="species" reg="melanodes">melanodes</tp:taxon-name-part></tp:taxon-name></italic> (Chaudoir), female syntype (MNHN) <bold>C</bold><italic><tp:taxon-name><tp:taxon-name-part taxon-name-part-type="genus" reg="Pterostichus">P.</tp:taxon-name-part><tp:taxon-name-part taxon-name-part-type="species" reg="rasilis">rasilis</tp:taxon-name-part></tp:taxon-name></italic> Park &amp; Kwon, male from Changbai Mountain (<abbrev xmlns:xlink="http://www.w3.org/1999/xlink" content-type="institution" xlink:title="Institute of Zoology, Chinese Academy of Science, Beijing, China" id="ABBRID0E1UAG" xlink:type="simple">IZAS</abbrev>).</p></caption><graphic xmlns:xlink="http://www.w3.org/1999/xlink" xlink:href="zookeys-799-095-g006.jpg" position="float" orientation="portrait" xlink:type="simple" id="oo_245488.jpg"/></fig></tp:treatment-sec><tp:treatment-sec sec-type="diagnosis" id="SECID0EEVAG"><title>Diagnosis.</title><p>Body length 14–17 mm, blackish, elytra shiny without metallic lustre. Pronotum subcordate, widest at approximately anterior 2/5; lateral margins of pronotum strongly constricted to the base; posterior angles strongly protruding and forming very strong denticles, lateral border at the posterior denticles strongly widened, at least twice as wide as the lateral broder anterior to the posterior angles; lateral border not interrupted before posterior denticles; basal foveae with a few large punctures. Elytra with humeral teeth faint; the third interval usually with 3–4 setigerous pores close to the second stria, but position variable. Apical lamella of aedeagus approximately triangular, gradually narrowed to apex, apex not widened or thickened; in lateral view, apical lamella distinctly bent downwards. Right paramere long and bent, apex distinctly compressed.</p><p>This species can be distinguished from all the other species of the subgenus by its male genitalia: aedeagus with apical lamella simple and distinctly bent downwards. From the external appearance, this species is superficially similar to <italic><tp:taxon-name><tp:taxon-name-part taxon-name-part-type="genus" reg="Pterostichus">P.</tp:taxon-name-part><tp:taxon-name-part taxon-name-part-type="species" reg="jungens">jungens</tp:taxon-name-part></tp:taxon-name></italic> Tschitschérine, 1893; they can be distinguished by: the pronotal lateral channel before posterior angles wider in <italic><tp:taxon-name><tp:taxon-name-part taxon-name-part-type="genus" reg="Pterostichus">P.</tp:taxon-name-part><tp:taxon-name-part taxon-name-part-type="species" reg="acutidens">acutidens</tp:taxon-name-part></tp:taxon-name></italic> than in <italic><tp:taxon-name><tp:taxon-name-part taxon-name-part-type="genus" reg="Pterostichus">P.</tp:taxon-name-part><tp:taxon-name-part taxon-name-part-type="species" reg="jungens">jungens</tp:taxon-name-part></tp:taxon-name></italic>; and quite different shape of apical lamella of aedeagus.</p></tp:treatment-sec><tp:treatment-sec sec-type="distribution" id="SECID0EMWAG"><title>Distribution.</title><p>This species is only known from Beijing and adjacent regions in the north part of Hebei Province.</p></tp:treatment-sec><ref-list><ref id="B5"><mixed-citation xmlns:xlink="http://www.w3.org/1999/xlink" xlink:type="simple"><person-group><name name-style="western"><surname>Jedlička</surname><given-names>A</given-names></name></person-group> (<year>1962</year>) <article-title>Monographie des Tribus <tp:taxon-name><tp:taxon-name-part taxon-name-part-type="tribe">Pterostichini</tp:taxon-name-part></tp:taxon-name> aus Ostasien (Pterostichi, Trigonotomi, Myadi) (<tp:taxon-name><tp:taxon-name-part taxon-name-part-type="order">Coleoptera</tp:taxon-name-part></tp:taxon-name> – <tp:taxon-name><tp:taxon-name-part taxon-name-part-type="family">Carabidae</tp:taxon-name-part></tp:taxon-name>).</article-title><source>Abhandlungen und Berichte aus dem Staatlichen Museum für Tierkunde in Dresden</source><volume>26</volume>: <fpage>177</fpage>–<lpage>346</lpage>.</mixed-citation></ref><ref id="B7"><mixed-citation xmlns:xlink="http://www.w3.org/1999/xlink" xlink:type="simple"><person-group><name name-style="western"><surname>Lafer</surname><given-names>GS</given-names></name></person-group> (<year>1979</year>) <article-title><tp:taxon-name><tp:taxon-name-part taxon-name-part-type="family">Carabidae</tp:taxon-name-part></tp:taxon-name> of the subgenus <tp:taxon-name><tp:taxon-name-part taxon-name-part-type="genus"/><tp:taxon-name-part taxon-name-part-type="subgenus">Feroperis</tp:taxon-name-part></tp:taxon-name> nov. genus <italic><tp:taxon-name><tp:taxon-name-part taxon-name-part-type="genus">Pterostichus</tp:taxon-name-part></tp:taxon-name></italic> Bon. (<tp:taxon-name><tp:taxon-name-part taxon-name-part-type="order">Coleoptera</tp:taxon-name-part></tp:taxon-name>).</article-title> In: <person-group><name name-style="western"><surname>Krivolutskaya</surname><given-names>GO</given-names></name></person-group> (<role>Ed.</role>) <issue-title>Beetles of the Far East and Eastern Siberia: New Data on Fauna and Systematics.</issue-title><source>Akademiya Nauk SSSR, Vladivostok</source>, <fpage>3</fpage>–<lpage>35</lpage>. [In Russian]</mixed-citation></ref></ref-list></tp:taxon-treatment>
