# Supplementary material for: Two new species of Feroperis Lafer (Carabidae, Pterostichus) from China, with a key to all known Chinese species in this subgenus
Source: Zookeys. 2018 Nov 28;(799):95–114. doi: 10.3897/zookeys.799.28834 (PMC6281705; doi:10.3897/zookeys.799.28834)
Supplement: XML Treatment for Pterostichus (Feroperis) melanodes [file zookeys.799.28834-treatment5.xml]

<!DOCTYPE tp:taxon-treatment
  PUBLIC "-//TaxonX//DTD Taxonomic Treatment Publishing DTD v0 20100105//EN" "tax-treatment-NSO.dtd">
<tp:taxon-treatment xmlns:tp="http://www.plazi.org/taxpub"><tp:treatment-meta><kwd-group><label>Taxon classification</label><kwd><named-content xmlns:xlink="http://www.w3.org/1999/xlink" content-type="kingdom">Animalia</named-content></kwd><kwd><named-content xmlns:xlink="http://www.w3.org/1999/xlink" content-type="order">Coleoptera</named-content></kwd><kwd><named-content xmlns:xlink="http://www.w3.org/1999/xlink" content-type="family">Carabidae</named-content></kwd></kwd-group><mixed-citation publication-type="journal"><person-group><name><surname>Sun</surname><given-names>Xiaojie</given-names></name><name><surname>Shi</surname><given-names>Hongliang</given-names></name><name><surname>Sang</surname><given-names>Weiguo</given-names></name><name><surname>Axmacher</surname><given-names>Jan Christoph</given-names></name></person-group><article-title>Two new species of <italic><tp:taxon-name><tp:taxon-name-part taxon-name-part-type="genus" reg="Feroperis">Feroperis</tp:taxon-name-part></tp:taxon-name></italic> Lafer (<tp:taxon-name><tp:taxon-name-part taxon-name-part-type="family">Carabidae</tp:taxon-name-part></tp:taxon-name>, <italic><tp:taxon-name><tp:taxon-name-part taxon-name-part-type="genus" reg="Pterostichus">Pterostichus</tp:taxon-name-part></tp:taxon-name></italic>) from China, with a key to all known Chinese species in this subgenus</article-title><source>Zookeys</source><day>28</day><month>11</month><year>2018</year><volume>2018</volume><issue>799</issue><fpage>95</fpage><lpage>114</lpage><pub-id pub-id-type="doi">10.3897/zookeys.799.28834</pub-id></mixed-citation></tp:treatment-meta><tp:nomenclature><tp:taxon-name><tp:taxon-name-part taxon-name-part-type="genus" reg="Pterostichus">Pterostichus</tp:taxon-name-part> (<tp:taxon-name-part taxon-name-part-type="subgenus" reg="Feroperis">Feroperis</tp:taxon-name-part>) <tp:taxon-name-part taxon-name-part-type="species" reg="melanodes">melanodes</tp:taxon-name-part></tp:taxon-name><tp:taxon-authority>(Chaudoir, 1878)</tp:taxon-authority><xref ref-type="fig" rid="F6">Fig. 14B</xref><tp:nomenclature-citation-list><tp:nomenclature-citation><tp:taxon-name>
                <tp:taxon-name-part taxon-name-part-type="genus" reg="Feroperis">Feroperis</tp:taxon-name-part>
                <tp:taxon-name-part taxon-name-part-type="species" reg="melanodes">melanodes</tp:taxon-name-part>
              </tp:taxon-name><comment>Chaudoir, 1878: 69 (original: <tp:taxon-name><tp:taxon-name-part taxon-name-part-type="genus" reg="Feronia">Feronia</tp:taxon-name-part></tp:taxon-name>; syntype in Muséum National d’Histoire Naturelle, Paris, France; type locality: “Mandchourie”). <xref ref-type="bibr" rid="B5">Jedlička 1962</xref>: 249; <xref ref-type="bibr" rid="B7">Lafer 1979</xref>: 29.</comment></tp:nomenclature-citation></tp:nomenclature-citation-list></tp:nomenclature><tp:treatment-sec sec-type="type locality" id="SECID0EYYAG"><title>Type locality.</title><p>Manchuria, without reference to the exact type locality.</p></tp:treatment-sec><tp:treatment-sec sec-type="type material" id="SECID0E4YAG"><title>Type material examined.</title><p>Syntype of <italic><tp:taxon-name><tp:taxon-name-part taxon-name-part-type="genus" reg="Feronia">Feronia</tp:taxon-name-part><tp:taxon-name-part taxon-name-part-type="species" reg="melanodes">melanodes</tp:taxon-name-part></tp:taxon-name></italic> Chaudoir, 1 female (MNHN), “<italic>melanoides / Chaud. / Manchourie / Bouchard</italic>”; “SYNTYPE” [red label]; “<italic>Diffimpress / thoracis basi</italic>”.</p></tp:treatment-sec><tp:treatment-sec sec-type="diagnosis" id="SECID0ESZAG"><title>Diagnosis.</title><p>Body length about 15 mm, blackish, elytra shiny without metallic lustre. Pronotum round, widest at approximately anterior 1/3; lateral margins of pronotum strongly constricted to the base; lateral margins straight before posterior angles; posterior angles obtuse, with indistinct small denticles, lateral border at the posterior denticles less widened than the lateral broder anterior to the posterior angles; basal foveae rugose and convex, without punctures; basal foveae faintly defined, outer basal foveal groove short, inner basal foveal groove invisible, carinae between basal foveae and lateral margin shallower than other species. Elytra without humeral teeth; the third interval usually with 3 setigerous pores close to the second stria. Fifth tarsomere of all legs setose on ventral side. Male genitalia unknown.</p></tp:treatment-sec><tp:treatment-sec sec-type="distribution" id="SECID0EXZAG"><title>Distribution.</title><p>Only known by the type materials from “Manchuria”, referring to the northeastern Provinces of China, without specified exact locality.</p></tp:treatment-sec><tp:treatment-sec sec-type="remarks" id="SECID0E3ZAG"><title>Remark..</title><p><italic><tp:taxon-name><tp:taxon-name-part taxon-name-part-type="genus" reg="Pterostichus">P.</tp:taxon-name-part><tp:taxon-name-part taxon-name-part-type="species" reg="melanodes">melanodes</tp:taxon-name-part></tp:taxon-name></italic> was described on a female specimen from “Manchuria” that refers to a large area including Provinces Liaoning, Jilin, Heilongjiang and eastern parts of Inner Mongolia of present administrative divisions in China. While the exact type locality remains unspecified, <italic><tp:taxon-name><tp:taxon-name-part taxon-name-part-type="genus" reg="Pterostichus">P.</tp:taxon-name-part><tp:taxon-name-part taxon-name-part-type="species" reg="melanodes">melanodes</tp:taxon-name-part></tp:taxon-name></italic> is one of the earliest described, but also least known species in the subgenus, because neither its male genitalia nor the exact type locality are known. <xref ref-type="bibr" rid="B7">Lafer (1979)</xref> included <italic><tp:taxon-name><tp:taxon-name-part taxon-name-part-type="genus" reg="Pterostichus">P.</tp:taxon-name-part><tp:taxon-name-part taxon-name-part-type="species" reg="melanodes">melanodes</tp:taxon-name-part></tp:taxon-name></italic> as a dubious species in his work on <italic><tp:taxon-name><tp:taxon-name-part taxon-name-part-type="genus" reg="Feroperis">Feroperis</tp:taxon-name-part></tp:taxon-name></italic> and extensively discussed its possible distribution and taxonomical position. Compared with other species from China and Russia, the species in question appears most similar to <italic><tp:taxon-name><tp:taxon-name-part taxon-name-part-type="genus" reg="Pterostichus">P.</tp:taxon-name-part><tp:taxon-name-part taxon-name-part-type="species" reg="sungariensis">sungariensis</tp:taxon-name-part></tp:taxon-name></italic> Lafer, 1979 and <italic><tp:taxon-name><tp:taxon-name-part taxon-name-part-type="genus" reg="Pterostichus">P.</tp:taxon-name-part><tp:taxon-name-part taxon-name-part-type="species" reg="chechcirensis">chechcirensis</tp:taxon-name-part></tp:taxon-name></italic> Lafer, 1979 for their similar pronotum shape. Further distinctions between these species remain problematic as long as the male genitalia of <italic><tp:taxon-name><tp:taxon-name-part taxon-name-part-type="genus" reg="Pterostichus">P.</tp:taxon-name-part><tp:taxon-name-part taxon-name-part-type="species" reg="melanodes">melanodes</tp:taxon-name-part></tp:taxon-name></italic> remain unknown.</p></tp:treatment-sec><tp:treatment-sec><!--Section generated to contain objects referenced in tp:taxon-treatment.--><fig id="F6" position="float" orientation="portrait"><label>Figure 14.</label><caption><p>Habitus of <tp:taxon-name><tp:taxon-name-part taxon-name-part-type="genus" reg="Pterostichus">Pterostichus</tp:taxon-name-part> (<tp:taxon-name-part taxon-name-part-type="subgenus" reg="Feroperis">Feroperis</tp:taxon-name-part>)</tp:taxon-name> spp. from China. <bold>A</bold><italic><tp:taxon-name><tp:taxon-name-part taxon-name-part-type="genus" reg="Pterostichus">P.</tp:taxon-name-part><tp:taxon-name-part taxon-name-part-type="species" reg="acutidens">acutidens</tp:taxon-name-part></tp:taxon-name></italic> (Fairmaire), male syntype (MNHN) <bold>B</bold><italic><tp:taxon-name><tp:taxon-name-part taxon-name-part-type="genus" reg="Pterostichus">P.</tp:taxon-name-part><tp:taxon-name-part taxon-name-part-type="species" reg="melanodes">melanodes</tp:taxon-name-part></tp:taxon-name></italic> (Chaudoir), female syntype (MNHN) <bold>C</bold><italic><tp:taxon-name><tp:taxon-name-part taxon-name-part-type="genus" reg="Pterostichus">P.</tp:taxon-name-part><tp:taxon-name-part taxon-name-part-type="species" reg="rasilis">rasilis</tp:taxon-name-part></tp:taxon-name></italic> Park &amp; Kwon, male from Changbai Mountain (<abbrev xmlns:xlink="http://www.w3.org/1999/xlink" content-type="institution" xlink:title="Institute of Zoology, Chinese Academy of Science, Beijing, China" id="ABBRID0E1UAG" xlink:type="simple">IZAS</abbrev>).</p></caption><graphic xmlns:xlink="http://www.w3.org/1999/xlink" xlink:href="zookeys-799-095-g006.jpg" position="float" orientation="portrait" xlink:type="simple" id="oo_245488.jpg"/></fig></tp:treatment-sec><ref-list><ref id="B5"><mixed-citation xmlns:xlink="http://www.w3.org/1999/xlink" xlink:type="simple"><person-group><name name-style="western"><surname>Jedlička</surname><given-names>A</given-names></name></person-group> (<year>1962</year>) <article-title>Monographie des Tribus <tp:taxon-name><tp:taxon-name-part taxon-name-part-type="tribe">Pterostichini</tp:taxon-name-part></tp:taxon-name> aus Ostasien (Pterostichi, Trigonotomi, Myadi) (<tp:taxon-name><tp:taxon-name-part taxon-name-part-type="order">Coleoptera</tp:taxon-name-part></tp:taxon-name> – <tp:taxon-name><tp:taxon-name-part taxon-name-part-type="family">Carabidae</tp:taxon-name-part></tp:taxon-name>).</article-title><source>Abhandlungen und Berichte aus dem Staatlichen Museum für Tierkunde in Dresden</source><volume>26</volume>: <fpage>177</fpage>–<lpage>346</lpage>.</mixed-citation></ref><ref id="B7"><mixed-citation xmlns:xlink="http://www.w3.org/1999/xlink" xlink:type="simple"><person-group><name name-style="western"><surname>Lafer</surname><given-names>GS</given-names></name></person-group> (<year>1979</year>) <article-title><tp:taxon-name><tp:taxon-name-part taxon-name-part-type="family">Carabidae</tp:taxon-name-part></tp:taxon-name> of the subgenus <tp:taxon-name><tp:taxon-name-part taxon-name-part-type="genus"/><tp:taxon-name-part taxon-name-part-type="subgenus">Feroperis</tp:taxon-name-part></tp:taxon-name> nov. genus <italic><tp:taxon-name><tp:taxon-name-part taxon-name-part-type="genus">Pterostichus</tp:taxon-name-part></tp:taxon-name></italic> Bon. (<tp:taxon-name><tp:taxon-name-part taxon-name-part-type="order">Coleoptera</tp:taxon-name-part></tp:taxon-name>).</article-title> In: <person-group><name name-style="western"><surname>Krivolutskaya</surname><given-names>GO</given-names></name></person-group> (<role>Ed.</role>) <issue-title>Beetles of the Far East and Eastern Siberia: New Data on Fauna and Systematics.</issue-title><source>Akademiya Nauk SSSR, Vladivostok</source>, <fpage>3</fpage>–<lpage>35</lpage>. [In Russian]</mixed-citation></ref></ref-list></tp:taxon-treatment>
