# Supplementary material for: Two new species of Feroperis Lafer (Carabidae, Pterostichus) from China, with a key to all known Chinese species in this subgenus
Source: Zookeys. 2018 Nov 28;(799):95–114. doi: 10.3897/zookeys.799.28834 (PMC6281705; doi:10.3897/zookeys.799.28834)
Supplement: XML Treatment for Pterostichus (Feroperis) rasilis [file zookeys.799.28834-treatment6.xml]

<!DOCTYPE tp:taxon-treatment
  PUBLIC "-//TaxonX//DTD Taxonomic Treatment Publishing DTD v0 20100105//EN" "tax-treatment-NSO.dtd">
<tp:taxon-treatment xmlns:tp="http://www.plazi.org/taxpub"><tp:treatment-meta><kwd-group><label>Taxon classification</label><kwd><named-content xmlns:xlink="http://www.w3.org/1999/xlink" content-type="kingdom">Animalia</named-content></kwd><kwd><named-content xmlns:xlink="http://www.w3.org/1999/xlink" content-type="order">Coleoptera</named-content></kwd><kwd><named-content xmlns:xlink="http://www.w3.org/1999/xlink" content-type="family">Carabidae</named-content></kwd></kwd-group><mixed-citation publication-type="journal"><person-group><name><surname>Sun</surname><given-names>Xiaojie</given-names></name><name><surname>Shi</surname><given-names>Hongliang</given-names></name><name><surname>Sang</surname><given-names>Weiguo</given-names></name><name><surname>Axmacher</surname><given-names>Jan Christoph</given-names></name></person-group><article-title>Two new species of <italic><tp:taxon-name><tp:taxon-name-part taxon-name-part-type="genus" reg="Feroperis">Feroperis</tp:taxon-name-part></tp:taxon-name></italic> Lafer (<tp:taxon-name><tp:taxon-name-part taxon-name-part-type="family">Carabidae</tp:taxon-name-part></tp:taxon-name>, <italic><tp:taxon-name><tp:taxon-name-part taxon-name-part-type="genus" reg="Pterostichus">Pterostichus</tp:taxon-name-part></tp:taxon-name></italic>) from China, with a key to all known Chinese species in this subgenus</article-title><source>Zookeys</source><day>28</day><month>11</month><year>2018</year><volume>2018</volume><issue>799</issue><fpage>95</fpage><lpage>114</lpage><pub-id pub-id-type="doi">10.3897/zookeys.799.28834</pub-id></mixed-citation></tp:treatment-meta><tp:nomenclature><tp:taxon-name><tp:taxon-name-part taxon-name-part-type="genus" reg="Pterostichus">Pterostichus</tp:taxon-name-part> (<tp:taxon-name-part taxon-name-part-type="subgenus" reg="Feroperis">Feroperis</tp:taxon-name-part>) <tp:taxon-name-part taxon-name-part-type="species" reg="rasilis">rasilis</tp:taxon-name-part></tp:taxon-name><tp:taxon-authority>Park &amp; Kwon, 1996</tp:taxon-authority><xref ref-type="fig" rid="F6">Fig. 14C</xref><tp:nomenclature-citation-list><tp:nomenclature-citation><tp:taxon-name><tp:taxon-name-part taxon-name-part-type="genus" reg="Pterostichus">Pterostichus</tp:taxon-name-part> (<tp:taxon-name-part taxon-name-part-type="subgenus" reg="Feroperis">Feroperis</tp:taxon-name-part>) <tp:taxon-name-part taxon-name-part-type="species" reg="rasilis">rasilis</tp:taxon-name-part></tp:taxon-name><comment>Park &amp; Kwon, 1996: 3 (holotype in Systematic Entomology Laboratory, Department of Agricultural Biology, Kyungpook National University, Republic of Korea; type locality: northern slopes of Changbai Mountain, Jilin, China); <xref ref-type="bibr" rid="B8">Lafer 2011</xref>: 434.</comment></tp:nomenclature-citation></tp:nomenclature-citation-list></tp:nomenclature><tp:treatment-sec sec-type="type locality" id="SECID0EQ5AG"><title>Type locality.</title><p>Northern slopes of Changbai Mountain, Jilin, China.</p></tp:treatment-sec><tp:treatment-sec sec-type="material" id="SECID0EV5AG"><title>Material examined.</title><p>46 specimens (<abbrev xmlns:xlink="http://www.w3.org/1999/xlink" content-type="institution" xlink:title="Institute of Zoology, Chinese Academy of Science, Beijing, China" id="ABBRID0E25AG" xlink:type="simple">IZAS</abbrev>),“China, Jilin, Changbaishan Nature Reserve; 2011.VII.14, <named-content xmlns:xlink="http://www.w3.org/1999/xlink" content-type="dwc:verbatimCoordinates" xlink:type="simple"><named-content content-type="geo-json" specific-use="{&#34;type&#34;:&#34;Point&#34;,&#34;coordinates&#34;:[128.067222,42.054167]}" id="NCID0ED6AG" xlink:type="simple">42°3'15"N, 128°4'2"E</named-content></named-content>–<named-content xmlns:xlink="http://www.w3.org/1999/xlink" content-type="dwc:verbatimCoordinates" xlink:type="simple"><named-content content-type="geo-json" specific-use="{&#34;type&#34;:&#34;Point&#34;,&#34;coordinates&#34;:[128.137500,42.179722]}" id="NCID0EK6AG" xlink:type="simple">42°10'47"N, 128°8'15"E</named-content></named-content>, 870–2000 m, Zou Yi”; 83 specimens (<abbrev xmlns:xlink="http://www.w3.org/1999/xlink" content-type="institution" xlink:title="Institute of Zoology, Chinese Academy of Science, Beijing, China" id="ABBRID0EO6AG" xlink:type="simple">IZAS</abbrev>),“China, Jilin, Changbaishan Nature Reserve; 2011.VII.27, <named-content xmlns:xlink="http://www.w3.org/1999/xlink" content-type="dwc:verbatimCoordinates" xlink:type="simple"><named-content content-type="geo-json" specific-use="{&#34;type&#34;:&#34;Point&#34;,&#34;coordinates&#34;:[128.067222,42.054167]}" id="NCID0EW6AG" xlink:type="simple">42°3'15"N, 128°4'2"E</named-content></named-content>–<named-content xmlns:xlink="http://www.w3.org/1999/xlink" content-type="dwc:verbatimCoordinates" xlink:type="simple"><named-content content-type="geo-json" specific-use="{&#34;type&#34;:&#34;Point&#34;,&#34;coordinates&#34;:[128.107500,42.121111]}" id="NCID0E46AG" xlink:type="simple">42°7'16"N, 128°6'27"E</named-content></named-content>, 1330–2000 m, Zou Yi”; 39 specimens (<abbrev xmlns:xlink="http://www.w3.org/1999/xlink" content-type="institution" xlink:title="Institute of Zoology, Chinese Academy of Science, Beijing, China" id="ABBRID0EBABG" xlink:type="simple">IZAS</abbrev>),“China, Jilin, Changbaishan Nature Reserve; 2011.VIII.08, <named-content xmlns:xlink="http://www.w3.org/1999/xlink" content-type="dwc:verbatimCoordinates" xlink:type="simple"><named-content content-type="geo-json" specific-use="{&#34;type&#34;:&#34;Point&#34;,&#34;coordinates&#34;:[128.067222,42.054167]}" id="NCID0EJABG" xlink:type="simple">42°3'15"N, 128°4'2"E</named-content></named-content>–<named-content xmlns:xlink="http://www.w3.org/1999/xlink" content-type="dwc:verbatimCoordinates" xlink:type="simple"><named-content content-type="geo-json" specific-use="{&#34;type&#34;:&#34;Point&#34;,&#34;coordinates&#34;:[128.107222,42.120833]}" id="NCID0EQABG" xlink:type="simple">42°7'15"N, 128°6'26"E</named-content></named-content>, 1330–2000 m, Zou Yi”; 30 specimens (<abbrev xmlns:xlink="http://www.w3.org/1999/xlink" content-type="institution" xlink:title="Institute of Zoology, Chinese Academy of Science, Beijing, China" id="ABBRID0EUABG" xlink:type="simple">IZAS</abbrev>),“China, Jilin, Changbaishan Nature Reserve; 2012.VII.14, <named-content xmlns:xlink="http://www.w3.org/1999/xlink" content-type="dwc:verbatimCoordinates" xlink:type="simple"><named-content content-type="geo-json" specific-use="{&#34;type&#34;:&#34;Point&#34;,&#34;coordinates&#34;:[128.067222,42.054167]}" id="NCID0E3ABG" xlink:type="simple">42°3'15"N, 128°4'2"E</named-content></named-content>–<named-content xmlns:xlink="http://www.w3.org/1999/xlink" content-type="dwc:verbatimCoordinates" xlink:type="simple"><named-content content-type="geo-json" specific-use="{&#34;type&#34;:&#34;Point&#34;,&#34;coordinates&#34;:[128.067500,42.094722]}" id="NCID0EDBBG" xlink:type="simple">42°5'41"N, 128°4'3"E</named-content></named-content>, 1520–2000 m, Zou Yi”; 94 specimens (<abbrev xmlns:xlink="http://www.w3.org/1999/xlink" content-type="institution" xlink:title="Institute of Zoology, Chinese Academy of Science, Beijing, China" id="ABBRID0EHBBG" xlink:type="simple">IZAS</abbrev>),“China, Jilin, Changbaishan Nature Reserve; 2012.VII.12, <named-content xmlns:xlink="http://www.w3.org/1999/xlink" content-type="dwc:verbatimCoordinates" xlink:type="simple"><named-content content-type="geo-json" specific-use="{&#34;type&#34;:&#34;Point&#34;,&#34;coordinates&#34;:[128.067222,42.054167]}" id="NCID0EPBBG" xlink:type="simple">42°3'15"N, 128°4'2"E</named-content></named-content>–<named-content xmlns:xlink="http://www.w3.org/1999/xlink" content-type="dwc:verbatimCoordinates" xlink:type="simple"><named-content content-type="geo-json" specific-use="{&#34;type&#34;:&#34;Point&#34;,&#34;coordinates&#34;:[128.104722,42.119167]}" id="NCID0EWBBG" xlink:type="simple">42°7'9"N, 128°6'17"E</named-content></named-content>, 1350–2000 m, Zou Yi”; 62 specimens (<abbrev xmlns:xlink="http://www.w3.org/1999/xlink" content-type="institution" xlink:title="Institute of Zoology, Chinese Academy of Science, Beijing, China" id="ABBRID0E1BBG" xlink:type="simple">IZAS</abbrev>),“China, Jilin, Changbaishan Nature Reserve; 2012.VII.30, <named-content xmlns:xlink="http://www.w3.org/1999/xlink" content-type="dwc:verbatimCoordinates" xlink:type="simple"><named-content content-type="geo-json" specific-use="{&#34;type&#34;:&#34;Point&#34;,&#34;coordinates&#34;:[128.067222,42.054167]}" id="NCID0ECCBG" xlink:type="simple">42°3'15"N, 128°4'2"E</named-content></named-content>–<named-content xmlns:xlink="http://www.w3.org/1999/xlink" content-type="dwc:verbatimCoordinates" xlink:type="simple"><named-content content-type="geo-json" specific-use="{&#34;type&#34;:&#34;Point&#34;,&#34;coordinates&#34;:[128.104722,42.119167]}" id="NCID0EJCBG" xlink:type="simple">42°7'9"N, 128°6'17"E</named-content></named-content>, 1330–2000 m, Zou Yi”.</p></tp:treatment-sec><tp:treatment-sec sec-type="diagnosis" id="SECID0ENCBG"><title>Diagnosis.</title><p>Body length 13–15 mm, blackish, elytra shiny without metallic lustre. Pronotum subcordate, widest at approximately anterior 1/3; lateral margins of pronotum strongly constricted to the base; posterior angles strongly protruding and forming very prominent denticles, lateral border at the posterior denticles strongly widened, at least twice as wide as the lateral broder of the pronotum anterior to the posterior angles; lateral border interrupted before posterior denticles; basal foveae rugose. Elytra with faint humeral teeth; the third interval usually with 3 or 4 setigerous pores close to the second stria, but position variable. Apical lamella of aedeagus elongate, apex slightly widened at both left and right margins in dorsal view; not thickened or bent downwards in lateral view. Right paramere long and bent, gradually narrowed to apex, apex pointed.</p><p>This species can be distinguished from most species of the subgenus by: male genitalia with apical lamella of aedeagus rectangular, apex widened in dorsal view, but not thickened in lateral view, and pronotal posterior angles with strong denticles. From the above characters, this species is superficially similar to <italic><tp:taxon-name><tp:taxon-name-part taxon-name-part-type="genus" reg="Pterostichus">P.</tp:taxon-name-part><tp:taxon-name-part taxon-name-part-type="species" reg="vladivostokensis">vladivostokensis</tp:taxon-name-part></tp:taxon-name></italic> Lafer. They can be distinguished by: in <italic><tp:taxon-name><tp:taxon-name-part taxon-name-part-type="genus" reg="Pterostichus">P.</tp:taxon-name-part><tp:taxon-name-part taxon-name-part-type="species" reg="rasilis">rasilis</tp:taxon-name-part></tp:taxon-name></italic>, the apical lamella of aedeagus shorter, length approximate 1.2 times as basal width, apex less widened, not capitate; while in <italic><tp:taxon-name><tp:taxon-name-part taxon-name-part-type="genus" reg="Pterostichus">P.</tp:taxon-name-part><tp:taxon-name-part taxon-name-part-type="species" reg="vladivostokensis">vladivostokensis</tp:taxon-name-part></tp:taxon-name></italic> the apical lamella of aedeagus longer, length approximate 1.5 times as basal width, apex strongly widened, distinctly capitate.</p></tp:treatment-sec><tp:treatment-sec sec-type="distribution" id="SECID0EVDBG"><title>Distribution.</title><p>This species is known only from the northern slopes of Changbai Mountain, Jilin province in China, and it is a locally abundant species. It is probably also distributed within the DPR Korea, on the eastern slopes of Paektusan (the Korean name of Changbai Mountain).</p></tp:treatment-sec><tp:treatment-sec sec-type="remarks" id="SECID0E1DBG"><title>Remark.</title><p>This species was originally described based on 14 specimens from Paektusan, Hamgyeongbuk-do, DPR Korea. <xref ref-type="bibr" rid="B8">Lafer (2011)</xref> examined the type specimens and specified that the true type locality was on the northern slopes of the Changbai Mountain in the territory of China, based on a personal communication with Y.J. Kwon in 1994.</p></tp:treatment-sec><tp:treatment-sec><!--Section generated to contain objects referenced in tp:taxon-treatment.--><fig id="F6" position="float" orientation="portrait"><label>Figure 14.</label><caption><p>Habitus of <tp:taxon-name><tp:taxon-name-part taxon-name-part-type="genus" reg="Pterostichus">Pterostichus</tp:taxon-name-part> (<tp:taxon-name-part taxon-name-part-type="subgenus" reg="Feroperis">Feroperis</tp:taxon-name-part>)</tp:taxon-name> spp. from China. <bold>A</bold><italic><tp:taxon-name><tp:taxon-name-part taxon-name-part-type="genus" reg="Pterostichus">P.</tp:taxon-name-part><tp:taxon-name-part taxon-name-part-type="species" reg="acutidens">acutidens</tp:taxon-name-part></tp:taxon-name></italic> (Fairmaire), male syntype (MNHN) <bold>B</bold><italic><tp:taxon-name><tp:taxon-name-part taxon-name-part-type="genus" reg="Pterostichus">P.</tp:taxon-name-part><tp:taxon-name-part taxon-name-part-type="species" reg="melanodes">melanodes</tp:taxon-name-part></tp:taxon-name></italic> (Chaudoir), female syntype (MNHN) <bold>C</bold><italic><tp:taxon-name><tp:taxon-name-part taxon-name-part-type="genus" reg="Pterostichus">P.</tp:taxon-name-part><tp:taxon-name-part taxon-name-part-type="species" reg="rasilis">rasilis</tp:taxon-name-part></tp:taxon-name></italic> Park &amp; Kwon, male from Changbai Mountain (<abbrev xmlns:xlink="http://www.w3.org/1999/xlink" content-type="institution" xlink:title="Institute of Zoology, Chinese Academy of Science, Beijing, China" id="ABBRID0E1UAG" xlink:type="simple">IZAS</abbrev>).</p></caption><graphic xmlns:xlink="http://www.w3.org/1999/xlink" xlink:href="zookeys-799-095-g006.jpg" position="float" orientation="portrait" xlink:type="simple" id="oo_245488.jpg"/></fig></tp:treatment-sec><ref-list><ref id="B8"><mixed-citation xmlns:xlink="http://www.w3.org/1999/xlink" xlink:type="simple"><person-group><name name-style="western"><surname>Lafer</surname><given-names>GS</given-names></name></person-group> (<year>2011</year>) <article-title>A review of the Korean species from the subgenus <tp:taxon-name><tp:taxon-name-part taxon-name-part-type="genus"/><tp:taxon-name-part taxon-name-part-type="subgenus">Feroperis</tp:taxon-name-part></tp:taxon-name> Lafer of the genus <italic><tp:taxon-name><tp:taxon-name-part taxon-name-part-type="genus">Pterostichus</tp:taxon-name-part></tp:taxon-name></italic> Bonelli (<tp:taxon-name><tp:taxon-name-part taxon-name-part-type="order">Coleoptera</tp:taxon-name-part></tp:taxon-name>, <tp:taxon-name><tp:taxon-name-part taxon-name-part-type="family">Carabidae</tp:taxon-name-part></tp:taxon-name>) with description of four new species.</article-title><source>Evraziatskii Entomologicheskii Zhurnal</source><volume>10</volume>: <fpage>423</fpage>–<lpage>436</lpage>.</mixed-citation></ref></ref-list></tp:taxon-treatment>
